# Supplementary material for: Influence of Brewer’s Spent Grain Compounds on Glucose Metabolism Enzymes
Source: Nutrients. 2021 Aug 4;13(8):2696. doi: 10.3390/nu13082696 (PMC8399999; doi:10.3390/nu13082696)
Supplement: Supplementary file 1 [file nutrients-13-02696-s001.zip]

Archive with 1 entries (1 files):
- nutrients-1316501-supplementary.pdf
